# Supplementary material for: Roll-to-Roll (R2R) High-Throughput Manufacturing of Foil-Based Microfluidic Chips for Neurite Outgrowth Studies
Source: Micromachines (Basel). 2025 Jun 16;16(6):713. doi: 10.3390/mi16060713 (PMC12195005; doi:10.3390/mi16060713)
Supplement: Supplementary file 1 [file micromachines-16-00713-s001.zip]

Archive with 1 entries (1 files):
- micromachines-3642549-supplementary.pdf
